# Supplementary material for: Functional Phylogenetics Reveals Contributions of Pleiotropic Peptide Action to Ligand-Receptor Coevolution
Source: Sci Rep. 2014 Oct 28;4:6800. doi: 10.1038/srep06800 (PMC4210869; doi:10.1038/srep06800)
Supplement: Supplementary Information — Supplementary Dataset 1 [file srep06800-s1.xls]

## Sheet: Sheet1
Functional Phylogenetics Reveals Contributions of Pleiotropic Peptide Action to Ligand-Receptor Coevolution
Hongbo Jiang1,2, Zhaojun Wei2, Ronald J. Nachman3, Michael E. Adams4, and Yoonseong Park2*
1 Key Laboratory of Entomology and Pest Control Engineering, College of Plant Protection, Southwest University, Chongqing 400716, P. R. China
2 Department of Entomology, Kansas State University, Manhattan, Kansas 66506, United States
3 Insect Control and Cotton Disease Research Unit, Southern Plains Agricultural Research Center, USDA, 2881 F/B Road, College Station, TX 77845, USA
4 Departments of Entomology and Cell Biology & Neuroscience, 2103 Biological Sciences Building, University of California, Riverside, CA 92521, USA
Supplementary data1
Relative luminescent values for five PRXamide receptors to nine different Tribolium endogenous ligands. Data are averages of three biological replications.
TcCAPAr		PK1-1		PK1-2		PK2-1		PK2-2		PK2-3		CAPA1		CAPA2		ETH1		ETH2
	10000	70.3049	9.0813	67.1164	8.64251	43.2347	6.23466	53.584	7.58398	39.7719	6.73586	106.071	10.7105	100	0	91.9728	9.97768	99.6676	10.9685
	1000	58.033	7.03305	59.6312	7.63123	12.1148	4.11482	32.9451	4.51029	18.8625	4.85006	106.376	10.3103	95.3816	10.3822	77.5233	7.33257	96.9155	8.35728
	100	16.6364	3.36431	19.5259	5.52592	5.47048	2.47048	11.4678	4.6782	7.71252	3.25196	88.2785	10.2702	94.2619	7.29113	47.646	4.60222	54.196	5.60248
	10	4.98254	2.53547	5.75984	3.75984	5.82049	4.82049	6.01414	3.41424	5.34782	1.78214	59.7139	8.71639	54.4606	6.40577	5.25571	1.2536	4.01877	2.31601
	1	5.92743	1.92743	5.88699	4.88699	4.65499	3.49913	4.9066	2.90673	5.41117	2.11735	35.2986	5.25684	24.4577	5.771	5.43229	1.42909	4.67162	2.90913
	0.1	4.38181	2.38181	6.50299	2.50299	4.92907	2.92907	6.83682	3.68219	7.61502	1.50124	6.55016	3.51646	8.07152	3.05152	5.14923	1.1228	4.07089	1.28047
	0.01	4.63208	0.632077	5.12317	1.12317	6.53219	1.53219	4.5548	1.25403	5.09801	0.980048	6.54747	2.54215	9.52682	1.68177	5.86362	0.86348	5.22067	1.86804
	EC50s	1066.5		1066.7		16140.2		6974.3		36633		3.7		5.8		150.1		88.8
TcPKrA		PK1-1		PK1-2		PK2-1		PK2-2		PK2-3		CAPA1		CAPA2		ETH1		ETH2
	10000	76.8636	8.8118	96.453	9.32786	100	0	100	0	100	0	30.0897	5.58398	46.2916	7.30491	48.332	5.8398	50.4654	6.86032
	1000	76.506	16.5646	101.178	8.85362	95.3279	5.3548	99.9323	8.3561	105.105	4.25678	5.88878	2.9451	15.9296	4.03305	30.4268	3.51029	40.9132	3.80064
	100	80.9284	20.2819	49.9099	6.09191	77.8536	7.1565	76.1064	8.2554	82.107	8.23215	2.97072	1.46782	3.67316	1.63431	1.73275	0.678202	2.37757	1.19556
	10	72.4195	23.7396	10.5128	4.15296	32.0919	4.3265	38.3492	6.3245	52.7743	4.954	2.45507	1.01414	3.18334	0.982535	4.8386	1.41424	1.93743	0.782136
	1	21.3723	5.04894	7.71493	2.91288	15.153	3.2159	13.7143	2.1487	21.6463	3.2418	4.48986	4.9066	4.47098	0.927426	3.97818	0.906733	1.48536	0.0117352
	0.1	6.49766	4.94339	5.84109	4.11317	7.91288	0.2312	9.37702	0.6584	8.85582	0.7815	2.9429	0.836822	3.9285	1.38181	2.07156	0.0682189	1.03329	0.501244
	0.01			5.79837	0.254028							4.13814	1.5548	4.16199	0.632077	1.41581	0.0254028	1.56683	0.198005
	EC50s	6.2		92.6		21		17.5		7.7		30692.7		12809.8		9843.3		6296.5
TcPKrB		PK1-1		PK1-2		PK2-1		PK2-2		PK2-3		CAPA1		CAPA2		ETH1		ETH2
	10000	64.8543	6.96538	99	11.532	100	0	100	0	100	0	28.8236	4.97685	34.0853	6.00245	32.777	3.07177	40.8318	6.76845
	1000	61.2935	6.20708	90.6305	9.17577	99.5784	9.3215	102.232	7.75943	101.323	8.3215	15.2093	3.52333	26.3302	3.3761	24.0007	2.87818	32.5517	4.32573
	100	57.1133	9.37924	51.1905	4.90848	86.2148	7.21596	96.383	8.31584	79.3519	5.1248	5.79197	2.66222	5.13829	1.27015	8.43522	1.172	7.63075	2.64222
	10	40.3098	7.33463	22.2978	3.51221	43.6524	6.3251	81.1297	6.89731	22.2102	8.38158	6.18823	1.25114	4.001	0.716388	5.54833	0.410666	4.47173	1.25571
	1	11.9808	5.39342	13.7631	1.71301	15.2143	5.3694	17.6866	4.1256	13.2022	6.32587	4.59585	0.430913	4.91028	3.25684	4.89189	1.28608	3.6691	0.490913
	0.1	5.93951	1.79978	8.58324	0.810013	6.3215	1.2478	5.14445	2.24561	2.3251	1.02516	4.57838	0.142805	3.92653	1.01646	3.636	0.941006	3.99181	0.142805
	0.01			7.75395	0.793686	0.91158	0.03541	1.23156	1.00051	0.95485	0.056	5.60625	0.0863625	3.76931	0.568744	4.50483	0.132434	4.26578	0.86248
	EC50s	161		65.8		11.9		3.2		28.7		337642		62532.2		119861		21755.4
TcPKrC		PK1-1		PK1-2		PK2-1		PK2-2		PK2-3		CAPA1		CAPA2		ETH1		ETH2
	10000	5.55875	2.54157	81.8971	6.64822	100	0	100	0	100	0	12.5492	1.41307	16.4404	3.2971	16.837	4.66783	23.4269	3.8604
	1000	9.67088	3.42172	69.9595	5.87597	101.26	9.72831	95.0694	9.44418	101.77	11.7699	7.2887	2.20875	11.2162	1.09565	4.34763	2.93532	12.5302	1.22807
	100	10.7864	3.93175	6.15801	1.85426	91.8539	5.39505	86.3109	10.9382	102.037	9.70704	10.0918	3.08788	4.85036	1.49124	4.43474	1.43275	4.80499	2.79715
	10	12.8396	4.05078	5.95201	3.18009	81.2456	7.02532	45.8339	5.17553	88.4124	6.821	3.98102	0.766003	4.00552	2.50647	3.8694	1.25712	3.57175	2.12285
	1	18.2762	5.56257	5.48195	0.187245	47.734	6.5444	2.89753	1.40902	52.2218	7.83361	4.80499	3.63201	3.71059	2.30953	6.31681	1.79593	3.24598	1.59585
	0.1	16.1811	6.39832	5.94566	0.499392	4.0073	1.1456	1.2358	2.358	9.05213	2.12897	3.49371	0.78604	4.44563	3.78954	4.49554	3.75235	2.67155	1.57838
	0.01	7.02372	3.78954	6.22788	0.177971	0.23215	0.0215	-6.82015	1.5277	1.3584	0.1235	5.18793	1.30772	5.03367	2.02372	4.59718	2.75266	2.95196	0.606255
	EC50s	5.5187e+160		576.4		1.4		13		1		10961200000000		232858000		4804210000		502232
TcETHrB		PK1-1		PK1-2		PK2-1		PK2-2		PK2-3		CAPA1		CAPA2		ETH1		ETH2
	10000	8.88955	3.55582	8.77542	2.63262	7.12749	1.4255	12.9518	3.88553	9.41611	1.68322	9.54923	1.43238	8.82022	2.20506	100	0	100	0
	1000	7.26635	2.90654	8.37807	2.51342	5.34911	1.06982	6.31948	1.89584	6.96627	1.39325	7.2887	1.0933	6.66441	1.6661	98.8254	9.75311	96.8531	7.52985
	100	9.46443	3.78577	6.19994	1.85998	4.35634	0.871269	13.1251	3.93752	8.68242	1.73648	10.0918	1.51378	5.98132	1.49533	31.303	4.40127	96.0413	8.82536
	10	5.9475	2.379	9.78146	2.93444	12.2205	2.4441	12.4445	3.73336	7.03809	1.40762	3.98102	0.597152	8.38652	2.09663	3.97531	0.83737	19.243	2.06715
	1	10.1365	4.05461	9.54474	2.86342	9.47711	1.89542	9.39257	2.81777	6.65465	1.93093	4.80499	0.720748	9.52361	2.3809	2.52039	0.67154	2.10255	0.79764
	0.1	6.04472	2.41789	6.22226	1.86668	13.0194	2.60388	13.0574	3.91723	6.87746	1.37549	3.49371	0.524057	9.44752	2.36188	1.41147	0.36751	2.79518	0.34154
	0.01	2.58883	1.03553	7.32257	2.19677	1.3648	0.272959	9.89136	2.96741	8.81346	1.76269	5.18793	0.77819	5.38953	1.34738
	EC50s	8.60003e+26		2.51789e+77		1.04298e+126		1.09765e+160		3.13475e+125		4.59855e+17		1.15879e+108		146.581		20.5525
